# Supplementary material for: Evaluation of an online text simplification editor using manual and automated metrics for perceived and actual text difficulty
Source: JAMIA Open. 2022 May 30;5(2):ooac044. doi: 10.1093/jamiaopen/ooac044 (PMC9155254; doi:10.1093/jamiaopen/ooac044)
Supplement: ooac044_Supplementary_Data [file ooac044_supplementary_data.zip]

Archive with 3 entries (2 files):
- ooac044_Supplementary_Data/
- ooac044_Supplementary_Data/Appendix A.docx
- ooac044_Supplementary_Data/Appendix B - Text and Questions.docx
